# Supplementary material for: Smart data analysis V2: A user-friendly software for non-statisticians
Source: PLoS One. 2024 Jul 3;19(7):e0297930. doi: 10.1371/journal.pone.0297930 (PMC11221694; doi:10.1371/journal.pone.0297930)
Supplement: S1 Appendix — (ZIP) [file pone.0297930.s001.zip]

Archive with 2 entries (2 files):
- S1 Appendix.pdf
- S1_Appendix.tex
