# Supplementary material for: Smart data analysis V2: A user-friendly software for non-statisticians
Source: PLoS One. 2024 Jul 3;19(7):e0297930. doi: 10.1371/journal.pone.0297930 (PMC11221694; doi:10.1371/journal.pone.0297930)
Supplement: S1 File — Students’ exam scores. (CSV) [file pone.0297930.s002.csv]

Group1	Group2
21	21
21	21
21	23
23	19
23	20
14	19
18	18
17	19
19	19
17	20
18	20
21	20
17	22
19	20
18
