# Supplementary material for: Smart data analysis V2: A user-friendly software for non-statisticians
Source: PLoS One. 2024 Jul 3;19(7):e0297930. doi: 10.1371/journal.pone.0297930 (PMC11221694; doi:10.1371/journal.pone.0297930)
Supplement: S2 File — Students’ attitudes and exam scores. (CSV) [file pone.0297930.s003.csv]

Student	Attitude	Score
1	53	23
2	56	38
3	58	39
4	59	37
5	60	35
6	58	35
7	60	39
8	59	34
9	60	36
10	58	34
11	55	32
12	49	24
13	57	34
14	57	38
15	51	30
16	50	28
17	57	32
18	59	35
19	55	30
20	60	34
21	54	32
22	54	33
23	59	37
24	50	36
25	49	25
26	55	30
27	48	23
28	60	35
29	56	32
30	60	40
31	55	35
32	52	23
33	59	32
34	56	33
35	60	37
36	60	33
37	58	33
38	58	33
